# Supplementary material for: Predictive biomarkers of resistance to hypofractionated radiotherapy in high grade glioma
Source: Radiat Oncol. 2017 Jul 28;12:123. doi: 10.1186/s13014-017-0858-0 (PMC5534104; doi:10.1186/s13014-017-0858-0)
Supplement: Supplementary file 1 — Antibodies used in RPPA assay. (XLSX 18 kb) [file 13014_2017_858_MOESM1_ESM.xlsx]

## Sheet: Feuil1
Proteins Names	Proteins (Uniprot ID)	Pathways	Supplier	Reference
53BP1	TP53B_HUMAN	DNA repair	Cell Signaling Technology	'4937'
Phospho-53BP1 - Ser1778 *	TP53B_HUMAN	DNA repair	Cell Signaling Technology	'2675'
Akt	AKT1/2/3_HUMAN	PI3K pathway	Cell Signaling Technology	'9272'
Phospho-Akt - Ser473 *	AKT1/2/3_HUMAN	PI3K pathway	Cell Signaling Technology	'9271'
Phospho-Akt - Thr308 *	AKT1/2/3_HUMAN	PI3K pathway	Cell Signaling Technology	'4056'
Ape1	APEX1_HUMAN	DNA repair	Cell Signaling Technology	'4128'
Bcl10	BCL10_HUMAN	Apoptosis	Cell Signaling Technology	'4237 (C78F1)'
Phospho-c-Abl - Tyr204	ABL1_HUMAN	Tyrosine kinase signaling, SAPK/JNK pathway	Cell Signaling Technology	'3009 (C42B5)'
Cdc25C	MPIP3_HUMAN	DNA repair, Cell cycle	Cell Signaling Technology	'4688'
Chk1	CHK1_HUMAN	DNA repair, Cell cycle	Santa-Cruz Biotechnology (TEBU)	'sc-8408 (G-4)'
Phospho-Chk1 - Ser280 *	CHK1_HUMAN	DNA repair, Cell cycle	Cell Signaling Technology	'2347'
Chk2	CHK2_HUMAN	DNA repair, Cell cycle	Cell Signaling Technology	'3440'
Phospho-Chk2 - Thr68 *	CHK2_HUMAN	DNA repair, Cell cycle	Cell Signaling Technology	'2197'
COX2	PGH2_HUMAN	MAPK/ERK signaling	Epitomics Inc.	'2169-1'
DNA-PK	PRKDC_HUMAN	DNA repair	Upstate	'05-907'
Phospho-DNA-PK - Ser2612 *	PRKDC_HUMAN	DNA repair	Epitomics Inc.	'2355-1'
EGFR	EGFR_HUMAN	Tyrosine kinase signaling	Santa-Cruz Biotechnology (TEBU)	'sc-03 (1005)'
Phospho-EGFR - Thr669 *	EGFR_HUMAN	Tyrosine kinase signaling	Cell Signaling Technology	'3056'
Phospho-EGFR - Tyr 1173 *	EGFR_HUMAN	Tyrosine kinase signaling	Cell Signaling Technology	'4407'
FAK	FAK1_HUMAN	Tyrosine kinase signaling, Adhesion	Cell Signaling Technology	'3285'
Phospho-FAK - Tyr861 *	FAK1_HUMAN	Tyrosine kinase signaling, Adhesion	Epitomics Inc.	'2153-1'
Phospho-FAK - Tyr925 *	FAK1_HUMAN	Tyrosine kinase signaling, Adhesion	Cell Signaling Technology	'3284'
FEN1	FEN1_HUMAN	DNA repair, Cell cycle	Cell Signaling Technology	'2746'
FoxO3a/FKHRL1	FOXO3_HUMAN	Stress signaling, PI3K pathway, Cell cycle	Upstate	'07-702'
Phospho-FoxO3a/FKHRL1 - Thr32 *	FOXO3_HUMAN	Stress signaling, PI3K pathway, Cell cycle	Upstate	'07-695'
Fyn	FYN_HUMAN	Tyrosine kinase signaling, SRC family	BD Biosciences	'610163'
HER2/ErbB2	ERBB2_HUMAN	Tyrosine kinase signaling	Cell Signaling Technology	'2248'
Histone H2AX	H2AX_HUMAN	DNA repair, Chromatin	Cell Signaling Technology	'2595'
Phospho-Histone H2AX - Ser139 *	H2AX_HUMAN	DNA repair, Chromatin	Upstate	'05-636'
HSF1	HSF1_HUMAN	Transcription factor, Stress signaling	Epitomics Inc.	'2043-1'
HSP27	HSPB1_HUMAN	Stress signaling, MAPK/ERK signaling	Cell Signaling Technology	'2402 (G31)'
Phospho-HSP27 - Ser82 *	HSPB1_HUMAN	Stress signaling, MAPK/ERK signaling	Cell Signaling Technology	'2401'
Hsp90 alpha	HS90A_HUMAN	Stress signaling, DNA repair	Abcam	'ab2928'
Phospho-Hsp90 alpha - Thr5/7 *	HS90A_HUMAN	Stress signaling, DNA repair	Cell Signaling Technology	'3488'
Hsp90 beta	HS90B_HUMAN	Stress signaling	Cell Signaling Technology	'5087S'
HSPA2/HSP70	HSP72_HUMAN	Stress signaling	Abcam	'ab55290'
IKK alpha	IKKA_HUMAN	NFkB signaling	Santa-Cruz Biotechnology (TEBU)	'sc-7606 (B-8)'
IKK beta	IKKB_HUMAN	NFkB signaling	Cell Signaling Technology	'2370'
Integrin beta4	ITB4_HUMAN	Cytoskeleton, Adhesion	BD Biosciences	'611232'
JnB	JUNB_HUMAN	SAPK/JNK pathway	Home-made	Home-made
Phospho-JnB	JUNB_HUMAN	SAPK/JNK pathway	Home-made	Home-made
Phospho-JNK/SAPK - Thr183/Tyr185 *	MK08_HUMAN	MAPK/ERK signaling	Cell Signaling Technology	'9251'
JNK/SAPK1	MK08_HUMAN	MAPK/ERK signaling	BD Biosciences	'610627'
MGMT	MGMT_HUMAN	DNA repair	Upstate	'MAB16200'
NBS1 p95	NBN_HUMAN	DNA repair	Interchim	'NB100-143'
Phospho-NBS1 p95 - Ser343 *	NBN_HUMAN	DNA repair	Abcam	'ab47272'
NF-kB p65	TF65_HUMAN	NFkB signaling	Cell Signaling Technology	'4764 (C22B4)'
Phospho-NF-kB p65 - Ser536 *	TF65_HUMAN	NFkB signaling	Cell Signaling Technology	'3033'
Phospho-p38 MAPK - Thr180/Tyr182	MK14/11/12/13_HUMAN	MAPK/ERK signaling	Cell Signaling Technology	'4511'
p53	P53_HUMAN	DNA repair, Cell cycle, Apoptosis	Cell Signaling Technology	'9282'
Phospho-p53 - Ser15 *	P53_HUMAN	DNA repair, Cell cycle, Apoptosis	Cell Signaling Technology	'9286'
Phospho-p53 - Ser392 *	P53_HUMAN	DNA repair, Apoptosis	Epitomics Inc.	'2326-1'
Cleaved PARP - Asp214 p89 *	PARP1_HUMAN	DNA repair, Apoptosis	Cell Signaling Technology	'9546'
PARP uncleaved p116	PARP1_HUMAN	DNA repair, Apoptosis	Cell Signaling Technology	'9532'
PI3 Kinase p110 subunit Beta	PK3CB_HUMAN	PI3K pathway	Cell Signaling Technology	'3011'
PTEN	PTEN_HUMAN	PI3K pathway	Cell Signaling Technology	'9559'
Phospho-PTEN - ser380/Thr382/383 *	PTEN_HUMAN	PI3K pathway	Cell Signaling Technology	'9554'
Rad21	RAD21_HUMAN	DNA repair, Cell cycle, Apoptosis	Upstate	'05-908'
Rb	RB_HUMAN	Cell cycle	Cell Signaling Technology	'9309 (4H1)'
Phospho-Rb - Thr356 *	RB_HUMAN	Cell cycle	Epitomics Inc.	'2223-1'
Src	SRC_HUMAN	Tyrosine kinase signaling, SRC family	Cell Signaling Technology	'2108'
Phospho-Topoisomerase II a - Thr1343	TOP2A_HUMAN	DNA repair, Cell cycle	Epitomics Inc.	'1871-1 / ab52853'
VCP	TERA_HUMAN	DNA repair, Cell cycle, Apoptosis	Cell Signaling Technology	'2648'
Vimentin	VIME_HUMAN	Cytoskeleton	BD Biosciences	'550513'
Phospho-Vimentin - Ser459 *	VIME_HUMAN	Cytoskeleton	No	No
* ratio calcultaed.
